# Supplementary material for: Perceived work environment and patient-centered behavior: A study of selected district hospitals in the central region of Ghana
Source: PLoS One. 2021 Jan 25;16(1):e0244726. doi: 10.1371/journal.pone.0244726 (PMC7833094; doi:10.1371/journal.pone.0244726)
Supplement: S1 File — (ZIP) [file pone.0244726.s001.zip]

Archive with 2 entries (2 files):
- INSTRUMENT/JOB CHARACTERISTICS.pdf
- INSTRUMENT/RESEARCH INSTRUMENT.docx
